# Supplementary material for: Genome-Wide Analysis of Nuclear factor-YC Genes in the Tea Plant (Camellia sinensis) and Functional Identification of CsNF-YC6
Source: Int J Mol Sci. 2024 Jan 9;25(2):836. doi: 10.3390/ijms25020836 (PMC10815638; doi:10.3390/ijms25020836)
Supplement: Supplementary file 1 [file ijms-25-00836-s001.zip]

Archive with 1 entries (1 files):
- ijms-2758513-supplementary.pdf
